# Supplementary material for: The end of the decline in cervical cancer mortality in Spain: trends across the period 1981–2012
Source: BMC Cancer. 2015 Apr 15;15:287. doi: 10.1186/s12885-015-1306-x (PMC4408572; doi:10.1186/s12885-015-1306-x)
Supplement: Additional file 1: Table S1. — Joinpoint regression trend analyses by age group and geographical region using cervical cancer proportions obtained from different reference populations. [file 12885_2015_1306_MOESM1_ESM.xlsx]

## Sheet: Hoja1
Table S1. Joinpoint regression trend analyses by age group and geographical region using cervical cancer proportions obtained from different reference populations.
a) Using proportion of cervical & endometrial cancer from Spanish mortality figures for the whole period
	Average Annual Percent Change			Annual Percent Change
	1981-2012			First period			Change point			Second period			Change point			Third period
	%	(95%CI)		%	(95%CI)		Year	(95%CI)		%	(95%CI)		Year	(95%CI)		%	(95%CI)
Total	-2.8	(-3.1;-2.5)		-3.7	(-4.0;-3.5)		2002	(2000-2004)		0.2	(-0.8;1.1)
Age groups
20-44 years old	-1.5	(-2.0;-1.0)		0.1	(-1.3; 1.5)		1995	(1990-2000)		-2.7	(-3.6;-1.7)
45 – 64 years old	-2.5	(-2.9;-2.1)		-3.5	(-3.9;-3.1)		2003	(2000-2006)		1.4	( -0.2; 3.1)
≥ 65 years old	-3.7	(-4.2;-3.3)		-5.1	(-5.5; 4.6)		2001	(1996-2003)		-0.1	(-1.3; 1.2)
Geographical areas
North Region
Galicia	-2.6	(-3.2;-2.1)
Asturias	-2.8	(-3.6;-2.0)
Cantabria	-2.6	(-3.6;-1.6)
Basque Country	-2.5	(-3.2;-1.8)
Navarre	-2.2	(-3.6;-0.9)
Central Region
Castile & Leon	-2.5	(-3.1;-1.9)
Castile-La Mancha	-2.6	(-3.3;-1.8)		-5.4	(-6.9;-3.8)		1997	(1991-2004)		1	(-1.1;3.1)
Extremadura	-3.1	(-3.9;-2.2)
Madrid	-2.1	(-2.6;-1.7)
Aragon	-3	(-3.8;-2.3)
La Rioja	-2	(-4.3;0.4)
Mediterranean & Southern Region
Catalonia	-3.6	(-4.1;-3.2)		-4.8	(-5.2;-4.4)		2004	(2001-2007)		4.3	(-1.1; 10.0)		2010	(2006-2010)		-12.9	(-31.4;10.7)
Valencian Region	-2.8	(-3.3;-2.2)		-5.7	(-7.3;-4.1)		1993	(1990-2004)		-1.1	(-2.0;-0.1)
Murcia	-3.2	(-4.0;-2.4)
Andalusia	-3.2	(-3.6;-2.7)		-4.8	(-5.6;-3.9)		1996	(1990-2005)		-1.5	(-2.4;-0.5)
Balearic and Canary Islands
Balearic Islands	-3.1	(-3.9;-2.2)
Canary Islands	-2.2	(-2.8;-1.6)
Autonomous City enclaves (North Africa)
Ceuta
Melilla
b) Using proportion of cervical & endometrial cancer from The Netherlands mortality figures for the whole period
	Average Annual Percent Change			Annual Percent Change
	1981-2012			First period			Change point			Second period			Change point			Third period
	%	(95%CI)		%	(95%CI)		Year	(95%CI)		%	(95%CI )		Year	(95%CI)		%	(95%CI)
Total	-2.6	(-2.8;-2.3)		-3.2	(-3.5;-3.0)		2003	(2001-2005)		-0.1	(-1.1;1.0)
Age groups
20-44 years old	-1.5	(-2.0;-1.0)		0.1	(-1.3;1.5)		1995	(1990-2000)		-2.7	(-3.6;-1.7)
45 – 64 years old	-2.5	(-2.8;-2.1)		-3.4	(-3.7;-3.1)		2003	(2000-2005)		1.1	(-0.3;2.5)
≥ 65 years old	-3.1	(-3.5;-2.8)		-3.9	(-4.3;-3.5)		2002	(1999-2005)		-0.7	(-2.2;0.9)
Geographical areas
North Region
Galicia	-2.4	(-2.9;-1.9)
Asturias	-2.6	(-3.4;-1.8)
Cantabria	-2.4	(-3.4;-1.5)
Basque Country	-2.2	(-2.9;-1.6)
Navarre	-2	(-3.3;-0.6)
Central Region
Castile & Leon	-2.2	(-2.8;-1.6)
Castile-La Mancha	-2.3	(-3.0;1.6)		-4.7	(-6.2;-3.1)		1997	(1990-2005)		0.6	(-1.5;2.7)
Extremadura	-2.7	(-3.6;-1.9)
Madrid	-2	(-2.5;-1.5)
Aragon	-2.7	(-3.5;-2.0)
La Rioja	-1.7	(-4.1; 0.7)
Mediterranean & Southern Region
Catalonia	-3.4	(-3.8;-3.0)		-4.3	(-4.7;-3.8)		2005	(1984-2007)		5	(-3.1;13.7)		2010	(2001-2010)		-13.5	(-33.2;11.8)
Valencian Region	-2.5	(-2.9;-2.0)		-3.5	(-4.2;-2.8)		2002	(1990-2009)		0.7	(-1.7;3.1)
Murcia	-2.9	(-3.7;-2.1)
Andalusia	-2.9	(-3.2;-2.5)		-3.5	(-3.9;-3.0)		2004	(1993-2008)		0.1	(-2.4;2.7)
Balearic and Canary Islands
Balearic Islands	-2.9	(-3.8;-2.0)
Canary Islands	-2	(-2.6;-1.5)
Autonomous City enclaves (North Africa)
Ceuta
Melilla
